# Supplementary material for: Functional polymorphisms of ATP citrate lyase gene predicts clinical outcome of patients with advanced colorectal cancer
Source: World J Surg Oncol. 2015 Feb 12;13:42. doi: 10.1186/s12957-015-0440-x (PMC4359538; doi:10.1186/s12957-015-0440-x)
Supplement: Additional file 1: Table S1. — Associations between ACLY gene genotypes and clinical outcomes of CRC patients with/without chemotherapy. [file 12957_2015_440_MOESM1_ESM.xls]

## Sheet: 最终结果
Table S1. Associations between ACLY gene genotypes and clinical outcomes of CRC patients with/without chemotherapy
Patients/SNPs	Genotypes	OS				RFS
		Death/All	HRa(95% CI)	P-value		Recurrence/All	HRa(95% CI)	P-value
In patients with chemotherapy
rs2304497	WW	123/433	Ref			148/433	Ref
	WV+VV	22/90	0.84(0.53-1.33)	0.461		27/90	0.85(0.56-1.28)	0.428
rs9912300	WW	102/347	Ref			122/347	Ref
	WV+VV	43/176	0.77(0.54-1.11)	0.158		53/176	0.76(0.55-1.05)	0.098
In patients without chemotherapy
rs2304497	WW	50/145	Ref			55/145	Ref
	WV+VV	7/21	0.87(0.38-1.96)	0.728		7/21	0.71(0.32-1.61)	0.414
rs9912300	WW	38/114	Ref			43/114	Ref
	WV+VV	20/53	1.21(0.70-2.09)	0.496		20/53	0.96(0.56-1.64)	0.878
Abbreviations: CI, confidence interval; HR, hazard ratio; OS, overall survival; RFS, recurrence free survival; Ref., reference. a.Adjusted by gender, age, hospital site, tumor position, TNM stage and tumor differentiation where appropriate. Significant P values (<0.05) were bolded.
